# Supplementary material for: Decelerated neurodegeneration after intravitreal injection of α-synuclein antibodies in a glaucoma animal model
Source: Sci Rep. 2017 Jul 24;7:6260. doi: 10.1038/s41598-017-06702-1 (PMC5524683; doi:10.1038/s41598-017-06702-1)
Supplement: Supplementary file 1 — Supplementary Dataset [file 41598_2017_6702_MOESM1_ESM.csv]

Protein	Alterations compared with proteome of fellow eyes	Protein	Alterations compared with proteome of IOP elevated eyes
CCD93	-2.6	SODC	-27.7
COF1	-2.5	SNG1	-17.7
RTN4	-2.5	CCD93	-8.5
SEM4F	2.1	RTN1	-4.2
ATPD	2.2	MA2A1	-2.9
VAMP3	2.3	VAMP1	-2.4
VAMP1	2.3	VAMP3	-2.3
VAMP2	2.3	VAMP2	-2.3
RLA1	2.9	MYOG	-2.3
SODC	3.4	CISD1	-2.2
CISD1	3.5	TTLL1	-2.1
PRPH2	8.7	STPAP	-2.0
		RTN3	-2.0
		PRPH2	2.4
		COF1	3.5
		MDHC	11.9
